# Supplementary material for: Oral Toxicity Profile of a Novel Silk Lutein Extract and Assessment of Its Cardiovascular Benefits in Rodents
Source: Int J Mol Sci. 2026 Jan 6;27(2):577. doi: 10.3390/ijms27020577 (PMC12841209; doi:10.3390/ijms27020577)
Supplement: Supplementary file 1 [file ijms-27-00577-s001.zip]

Archive with 1 entries (1 files):
- ijms-4053101-supplementary.pdf
